# Supplementary material for: Crucial role of iron in epigenetic rewriting during adipocyte differentiation mediated by JMJD1A and TET2 activity
Source: Nucleic Acids Res. 2023 May 9;51(12):6120–42. doi: 10.1093/nar/gkad342 (PMC10325906; doi:10.1093/nar/gkad342)
Supplement: gkad342_Supplemental_Files [file gkad342_supplemental_files.zip]

Archive with 3 entries (3 files):
- Supplemental_Table_S6 (Suzuki et al.).xlsx
- Supplemental_Table_S7 (Suzuki et al.).xlsx
- Supplementary information (Suzuki et al) revision.pdf
