# Supplementary material for: Crucial role of iron in epigenetic rewriting during adipocyte differentiation mediated by JMJD1A and TET2 activity
Source: Nucleic Acids Res. 2023 May 9;51(12):6120–42. doi: 10.1093/nar/gkad342 (PMC10325906; doi:10.1093/nar/gkad342)
Supplement: gkad342_Supplemental_Files [file gkad342_supplemental_files.zip › Supplemental_Table_S6 (Suzuki et al.).xlsx]

## Sheet: Sup Table S6
Supplemental Table S6. WGBS Statistics
	Sample	WGBS_Day0_rep1	WGBS_Day0_rep2	WGBS_Day0_rep3	WGBS_Day2minus_rep1	WGBS_Day2minus_rep2	WGBS_Day2minus_rep3	WGBS_Day2plus_rep1	WGBS_Day2plus_rep2	WGBS_Day2plus_rep3	WGBS_Day8minus_rep1	WGBS_Day8minus_rep2	WGBS_Day8minus_rep3	WGBS_Day8plus_rep1	WGBS_Day8plus_rep2	WGBS_Day8plus_rep3
Summary of mapping	Total reads for Read1	165528471	121573878	86067803	97699640	112382132	124136627	137271586	128188075	105034436	116192000	108106559	162170196	140937661	134453017	146346759
	Uniquely mapped Read1	0.868	0.865	0.866	0.87	0.866	0.868	0.871	0.87	0.871	0.87	0.867	0.868	0.868	0.866	0.868
	Unmapped Read1	0.095	0.096	0.096	0.093	0.095	0.095	0.093	0.093	0.093	0.093	0.095	0.095	0.094	0.095	0.093
	Total reads for Read2	165528471	121573878	86067803	97699639	112382130	124136627	137271581	128188075	105034436	116192001	108106559	162170195	140937661	134453016	146346759
	Uniquely mapped Read2	0.84	0.835	0.838	0.847	0.842	0.849	0.847	0.841	0.841	0.852	0.843	0.85	0.848	0.841	0.848
	Unmapped Read2	0.124	0.127	0.126	0.118	0.121	0.116	0.118	0.122	0.124	0.113	0.121	0.115	0.116	0.122	0.116
Mean read depth	Top strand	6	4.4	3.1	3.6	4.1	4.6	5	4.6	3.9	4.4	4	6.1	5.2	4.9	5.4
	Bottom strand	6.1	4.4	3.1	3.6	4.1	4.6	5	4.6	3.9	4.4	4	6.1	5.2	4.9	5.4
	Both strand	12.1	8.8	6.3	7.3	8.2	9.2	10.1	9.3	7.7	8.8	8	12.1	10.5	9.8	10.8
	All N	6	4.4	3.1	3.6	4.1	4.6	5	4.6	3.9	4.4	4	6.1	5.2	4.9	5.4
	Aall C	6.4	4.7	3.3	3.9	4.4	5	5.4	5	4.1	4.7	4.3	6.5	5.6	5.3	5.7
	All CpG	7.4	6	4.1	4.9	5.8	6.2	6.5	6.1	4.9	5.7	5.6	7.8	7	7.1	7.2
	All CHG	6.8	5	3.6	4.2	4.8	5.4	5.7	5.4	4.4	5	4.7	6.9	6	5.8	6.2
	All CHH	6.4	4.6	3.3	3.8	4.3	4.9	5.3	4.9	4.1	4.6	4.2	6.4	5.5	5.2	5.7
Median read depth	Aall N	6	5	3	4	4	5	5	5	4	5	4	6	5	5	5
	All C	7	5	4	4	4	5	6	5	4	5	4	6	6	5	6
	Aall CpG	7	5	4	4	5	6	6	6	5	5	5	7	6	6	6
	All CHG	7	5	4	4	5	5	6	5	5	5	5	7	6	6	6
	All CHH	7	5	4	4	4	5	6	5	4	5	4	6	6	5	6
Mean methylation level (%)	all (all C)	3.3	3.4	3.4	3.4	3.5	3.5	3.4	3.5	3.5	3.4	3.6	3.3	3.5	3.6	3.5
	all (all CpG)	60.7	60.8	60.6	60.1	60.3	60.2	61.7	61.8	62.1	60.3	60.5	60	61.5	61.7	61.4
	all (all CHG)	0.8	0.8	0.8	0.8	0.8	0.8	0.9	0.9	0.9	0.8	0.8	0.8	0.8	0.8	0.8
	all (all CHH)	0.8	0.8	0.8	0.8	0.8	0.8	0.8	0.8	0.8	0.8	0.8	0.8	0.8	0.8	0.8
	LAMBDA (all C)	0.7	0.7	0.7	0.7	0.7	0.7	0.7	0.7	0.7	0.7	0.7	0.7	0.7	0.7	0.7
	LAMBDA (all CpG)	0.7	0.6	0.6	0.7	0.6	0.7	0.7	0.7	0.7	0.7	0.6	0.7	0.7	0.7	0.7
	LAMBDA (all CHG)	0.8	0.8	0.8	0.8	0.8	0.8	0.8	0.8	0.8	0.8	0.8	0.8	0.8	0.8	0.8
	LAMBDA (all CHH)	0.7	0.7	0.7	0.7	0.7	0.7	0.7	0.7	0.7	0.7	0.7	0.7	0.7	0.7	0.7
Coverage vs read depth	1 (all N)	0.845	0.817	0.779	0.791	0.793	0.807	0.831	0.817	0.807	0.814	0.789	0.837	0.823	0.803	0.825
	3 (all N)	0.733	0.616	0.493	0.545	0.57	0.616	0.672	0.626	0.58	0.62	0.557	0.713	0.665	0.613	0.673
	5 (all N)	0.567	0.393	0.243	0.309	0.357	0.416	0.47	0.418	0.341	0.4	0.342	0.551	0.478	0.426	0.492
	10 (all N)	0.187	0.076	0.022	0.041	0.073	0.101	0.114	0.098	0.049	0.076	0.067	0.191	0.138	0.127	0.15
