# Supplementary material for: Crucial role of iron in epigenetic rewriting during adipocyte differentiation mediated by JMJD1A and TET2 activity
Source: Nucleic Acids Res. 2023 May 9;51(12):6120–42. doi: 10.1093/nar/gkad342 (PMC10325906; doi:10.1093/nar/gkad342)
Supplement: gkad342_Supplemental_Files [file gkad342_supplemental_files.zip › Supplemental_Table_S7 (Suzuki et al.).xlsx]

## Sheet: Sup Table S7
Supplemental Table S7. WGBS Statistics
	Sample	WGBS_Day0_Merged	WGBS_Day2minus_Merged	WGBS_Day2plus_Merged	WGBS_Day8minus_Merged	WGBS_Day8plus_Merged
Summary of mapping	Total reads for Read1	373170152	334218403	370494098	386468758	421737442
	Uniquely mapped Read1	0.866	0.868	0.87	0.869	0.867
	Unmapped Read1	0.096	0.094	0.093	0.094	0.094
	Total reads for Read2	373170155	334218401	370494098	386468758	421737442
	Uniquely mapped Read2	0.838	0.846	0.843	0.849	0.846
	Unmapped Read2	0.125	0.118	0.121	0.116	0.118
Mean read depth	Top strand	13.5	12.3	13.4	14.3	15.4
	Bottom strand	13.5	12.3	13.4	14.4	15.4
	Both strand	26.9	24.5	26.8	28.7	30.8
	All N	13.5	12.3	13.4	14.3	15.4
	Aall C	14.4	13.2	14.4	15.3	16.5
	All CpG	17.1	16.6	17.1	18.8	20.9
	All CHG	15.3	14.3	15.4	16.5	18
	All CHH	14.2	13	14.1	15.1	16.3
Median read depth	Aall N	13	12	13	14	14
	All C	14	12	14	15	15
	Aall CpG	15	14	15	16	18
	All CHG	15	14	15	16	17
	All CHH	14	12	14	14	15
Mean methylation level (%)	all (all C)	3.2	3.2	3.3	3.2	3.3
	all (all CpG)	60.1	59.3	60.5	59.4	60.5
	all (all CHG)	0.9	0.8	0.9	0.9	0.9
	all (all CHH)	0.8	0.8	0.8	0.9	0.8
	LAMBDA (all C)	0.7	0.7	0.7	0.7	0.7
	LAMBDA (all CpG)	0.6	0.7	0.7	0.7	0.7
	LAMBDA (all CHG)	0.8	0.8	0.8	0.8	0.8
	LAMBDA (all CHH)	0.7	0.7	0.7	0.7	0.7
Coverage vs read depth	1 (all N)	0.868	0.862	0.867	0.866	0.866
	3 (all N)	0.838	0.815	0.834	0.832	0.832
	5 (all N)	0.794	0.751	0.786	0.786	0.787
	10 (all N)	0.615	0.544	0.603	0.622	0.634
